# Supplementary material for: Lesion Penetration and Activity Limit the Utility of Second-Line Injectable Agents in Pulmonary Tuberculosis
Source: Antimicrob Agents Chemother. 2021 Sep 17;65(10):e00506-21. doi: 10.1128/AAC.00506-21 (PMC8448094; doi:10.1128/AAC.00506-21)
Supplement: Supplemental file 2 — Supplemental Data Set S1. Download AAC.00506-21-s0002.xlsx, XLSX file, 0.03 MB [file aac.00506-21-s0002.xlsx]

## Sheet: KAN clinical LCM supplemental
	steady state
	Subject ID	Biopsy	time post dose (h)	Sigle dose or Steady state	lesion compartment	Surface area (um2)	Comment	KAN concentration (ng/g)	normalized to normal lung
	G101	5	25.33	SS	Inner Caseum	3073670	cavity	4200	1.52727
	G101	5			Outer Caseum	2753876		3390	1.23273
	G101	5			Cellular	3422644		6570	2.38909
	G101	5			Normal	2958579		2750	1
	G101	11			Inner Caseum	2584690		1420	0.317673
	G101	11			Outer Caseum	3133902		4030	0.901566
	G101	11			Cellular	2971664		7540	1.6868
	G101	11			Normal	3328496		4470	1
	G102	13	11.2	SS	Inner Caseum	3524582		4730	0.611902
	G102	13			Outer Caseum	3051033		3410	0.441138
	G102	13			Cellular	3227507		10400	1.34541
	G102	13			Normal	2728668		7730	1
	G102	14			Inner Caseum	3206042		3280	0.673511
	G102	14			Outer Caseum	2996151		3630	0.74538
	G102	14			Cellular	3343764		8800	1.80698
	G102	14			Normal	3533196		4870	1
	G103	10	4.93	SD	Inner Caseum	3409772		9280	1.60832
	G103	10			Outer Caseum	3100348		7960	1.37955
	G103	10			Cellular	2912529		7190	1.2461
	G103	14			Inner Caseum	2711037	cavity	8640	1.4974
	G103	14			Outer Caseum	3213370		7360	1.27556
	G103	14			Cellular	3109318		13300	2.30503
	G103	14			Normal	3160391		5770	1
	G104	10	3.3	SD	Inner Caseum	2926880		19800	0.598187
	G104	10			Outer Caseum	2913120		21100	0.637462
	G104	10			Cellular	3036201		25500	0.770393
	G104	10			Normal	3672730		33100	1
	G104	13			Inner Caseum	3246642		28200	0.851964
	G104	13			Outer Caseum	3265257		19600	0.592145
	G104	13			Cellular	2943095		35500	1.07251
	G106	8	11	SD	Inner Caseum	3399756		3620	1.11728
	G106	8			Outer Caseum	3171870		2500	0.771605
	G106	8			Cellular	3299306		3890	1.20062
	G106	8			Normal	3200623		3240	1
	G106	13			Inner Caseum	3102221		2070	0.726316
	G106	13			Outer Caseum	3041457		2040	0.715789
	G106	13			Cellular	3103244		1880	0.659649
	G106	13			Normal	3031760		2850	1
	G108	5	5.68	SD	Inner Caseum	2905174	liquified caseum?	16200	1.5283
	G108	5			Outer Caseum	3391440		13000	1.22642
	G108	5			Cellular	3033149		10200	0.962264
	G108	5			Normal	2998004		10600	1
	G108	6			Inner Caseum	3078030		14300	1.88654
	G108	6			Outer Caseum	3301504		15400	2.03166
	G108	6			Cellular	3499751		14100	1.86016
	G108	6			Normal	3411735		7580	1
	G109	4	3.83	SS	Inner Caseum	3380951		12200	0.51046
	G109	4			Outer Caseum	3286734		18100	0.757322
	G109	4			Cellular	3326320		25200	1.05439
	G109	4			Normal	3112162		23900	1
	G109	5			Inner Caseum	3444413		25900	0.872054
	G109	5			Outer Caseum	3137267		35100	1.18182
	G109	5			Cellular	3226070		34100	1.14815
	G109	5			Normal	3129531		29700	1
	G303	7	4.38	SD	Inner Caseum	3482228		15500	1.62815
	G303	7			Outer Caseum	3104521		11900	1.25
	G303	7			Cellular	3315073		12000	1.2605
	G303	7			Normal	3379550		9520	1
	G401	9	8.5	SD	Inner Caseum	3591463		5880	2.16176
	G401	9			Outer Caseum	3197330		4480	1.64706
	G401	9			Cellular	3620620		4160	1.52941
	G401	9			Normal	3723733		2720	1
	G401	9			Inner Caseum	3642540	Cavity	11600	4.26471
	G401	9			Outer Caseum	3514335		6860	2.52206
	G401	9			Cellular	3108833		5090	1.87132
	G401	10			Inner Caseum	3448954		9850	3.62132
	G401	10			Outer Caseum	3020398		7380	2.71324
	G401	10			Cellular	3180221		6200	2.27941
	G402	5	24.33	SD	Inner Caseum	3483388		341	0.433842
	G402	5			Outer Caseum	3308131		252	0.320611
	G402	5			Cellular	3570860		903	1.14885
	G402	5			Normal	3336229		786	1
	G402	6			Inner Caseum	3122361		455	0.57888
	G402	6			Outer Caseum	3168819		530	0.6743
	G402	6			Cellular	3405434		1440	1.83206
